# Supplementary material for: MiR1885 Regulates Disease Tolerance Genes in Brassica rapa during Early Infection with Plasmodiophora brassicae
Source: Int J Mol Sci. 2021 Aug 30;22(17):9433. doi: 10.3390/ijms22179433 (PMC8430504; doi:10.3390/ijms22179433)
Supplement: Supplementary file 1 [file ijms-22-09433-s001.zip]

Archive with 4 entries (3 files):
- suppl data/
- suppl data/Suple Fig1.jpg
- suppl data/Suppl Table 1.xlsx
- suppl data/Supple Table 2.xlsx
