# Supplementary material for: MiR1885 Regulates Disease Tolerance Genes in Brassica rapa during Early Infection with Plasmodiophora brassicae
Source: Int J Mol Sci. 2021 Aug 30;22(17):9433. doi: 10.3390/ijms22179433 (PMC8430504; doi:10.3390/ijms22179433)
Supplement: Supplementary file 1 [file ijms-22-09433-s001.zip › suppl data/Suppl Table 1.xlsx]

## Sheet: Sheet1
Table S1. List of predicted targets of miR1885b and miR1885a
miRNA_Acc.	Target_Acc.	Expectation	UPE$	Target_start	Target_end	miRNA_aligned_fragment	Target_aligned_fragment	Inhibition	Target_Desc.
bra-miR1885b	Bra006146	0.5	20.157	135	156	UACAUCUUCUCCGCGGAAGCUC	UAGCUUCCGCGGGGAAGAUGUA	Cleavage	TIR-NBS-LRR resistance protein
bra-miR1885b	Bra006094	1	21.95	192	213	UACAUCUUCUCCGCGGAAGCUC	UAGCUUCCGUGGGGAAGAUGUA	Cleavage	disease resistance protein (TIR-NBS-LRR class)
bra-miR1885b	Bra023647	1	21.657	45	66	UACAUCUUCUCCGCGGAAGCUC	UAGCUUCUGCGGGGAAGAUGUA	Cleavage	disease resistance protein (TIR-NBS-LRR class)
bra-miR1885b	Bra006556	1.5	23.267	228	249	UACAUCUUCUCCGCGGAAGCUC	CAGCUUCCGCGGGGAAGAUGUC	Cleavage	disease resistance protein (TIR-NBS-LRR class)
bra-miR1885b	Bra020693	1.5	17.861	57	78	UACAUCUUCUCCGCGGAAGCUC	CAGCUUCCGUGGAGAAGAUGUC	Cleavage	disease resistance protein (TIR-NBS-LRR class)
bra-miR1885b	Bra019410	2	18.899	258	279	UACAUCUUCUCCGCGGAAGCUC	GAGCUUCCGUGGGGAAGAUGUC	Cleavage	disease resistance protein (TIR-NBS-LRR class)
bra-miR1885b	Bra019412	2	24.327	237	258	UACAUCUUCUCCGCGGAAGCUC	GAGCUUCCGUGGGGAAGAUGUU	Cleavage	TIR resistance protein
bra-miR1885b	Bra001162	2	19.736	66	87	UACAUCUUCUCCGCGGAAGCUC	GAGCUUCCGUGGUGAAGAUGUA	Translation	disease resistance protein (TIR-NBS-LRR class)
bra-miR1885b	Bra034079	2	21.492	45	66	UACAUCUUCUCCGCGGAAGCUC	GAGCUUCAGCGGAGAAGAUGUC	Cleavage	TIR-NBS-LRR resistance protein
bra-miR1885b	Bra020936	2	18.105	159	180	UACAUCUUCUCCGCGGAAGCUC	AAGCUUUCGCGGGGAAGAUGUC	Cleavage	TIR resistance protein
bra-miR1885a	Bra019412	5	18.111	304	325	CAUCAAUGAAAGGUAUGAUUCC	GGAAUCACACCAUUCAAUGAUA	Translation	TIR resistance protein
