# Supplementary material for: MiR1885 Regulates Disease Tolerance Genes in Brassica rapa during Early Infection with Plasmodiophora brassicae
Source: Int J Mol Sci. 2021 Aug 30;22(17):9433. doi: 10.3390/ijms22179433 (PMC8430504; doi:10.3390/ijms22179433)
Supplement: Supplementary file 1 [file ijms-22-09433-s001.zip › suppl data/Supple Table 2.xlsx]

## Sheet: Sheet1
Suppl. Table 2. List of the primers used in the study
Primer name	Sequence	Size
Bra-miR1885b_Stemloop	GTCGTATCCAGTGCAGGGTCCGAGGTATTCGCACTGGATACGACGAGCTT	50
Bra-miR1885b_Forward	CGGCTACATCTTCTCCGCGG	20
Bra-miR1885a_Stemloop	GTCGTATCCAGTGCAGGGTCCGAGGTATTCGCACTGGATACGACGGAATC	50
Bra-miR1885a_Forward	CGGGCGCATCAATGAAAGGTAT	22
U6 Forward	GGGGACATCCGATAAAATT	19
Universal Reverse primer	TGTGCGTGTCATCCTTGC	18
Bra019412_Forward	CAGGGAAGAATTGGGTCAAA	20
Bra019412_Reverse	GGAATGGTATCCAGCGATTG	20
Bra019410_Forward	AAGATTGCGATCGTCTTGCT	20
Bra019410_Reverse	CCAAAATCACCGTTCAGCTT	20
Actin_Forward	GAACCGGGTGCTCCTCAGGA	20
Actin_Reverse	ATGGTACCGGAATGGTCAAGGC	22
